# Supplementary material for: Emergence of multi-drug-resistant Mycobacterium tuberculosis in Niger: A snapshot based on whole-genome sequencing
Source: PLoS Negl Trop Dis. 2022 May 25;16(5):e0010443. doi: 10.1371/journal.pntd.0010443 (PMC9132302; doi:10.1371/journal.pntd.0010443)
Supplement: S1 Table — (XLSX) [file pntd.0010443.s001.xlsx]

## Sheet: Sheet1
SampleID	CSUR	Total Reads	Mapped Reads	% Mapped Reads	Genome Size	Genome GC	(Any) Total Bases	% (Any) Total Bases	(Any) GC-Content	(Any) Coverage mean	(Any) Coverage median	(Unambiguous) Total Bases	% (Unambiguous) Total Bases	(Unambiguous) GC-Content	(Unambiguous) Coverage mean	(Unambiguous) Coverage median	SNPs	Deletions	Insertions	Uncovered	Substitutions (Including Stop Codons)
Z161	Q4464	885145	853765	96.45	4411532	65.61	4390670	1	65.58	20.28	19	4075646	0.92	65.29	21.38	20	877	66	66	20862	467
Z209	Q4490	635250	609733	95.98	4411532	65.61	4365260	0.99	65.54	13.7	12	3132060	0.71	64.3	16.95	15	699	55	61	46272	374
Z203	Q4454	1334626	1281325	96.01	4411532	65.61	4392170	1	65.58	27.51	26	4306669	0.98	65.41	27.94	27	928	81	75	19362	487
Z237	Q4438	711618	691568	97.18	4411532	65.61	4381180	0.99	65.57	18.64	18	3984751	0.9	65.18	19.86	19	871	113	101	30352	458
Z259	Q4460	810064	787296	97.19	4411532	65.61	4380800	0.99	65.57	18.54	18	4100155	0.93	65.3	19.41	19	913	125	95	30732	479
Z305	Q4469	631179	610049	96.65	4411532	65.61	4370617	0.99	65.55	13.5	13	3610805	0.82	65.04	15.19	14	763	73	56	40915	397
Z315	Q4485	716720	690963	96.41	4411532	65.61	4383173	0.99	65.56	17.22	17	4012450	0.91	65.32	18.25	18	861	91	66	28359	456
Z357	Q4431	657830	638831	97.11	4411532	65.61	4372766	0.99	65.55	16.14	15	3772508	0.86	65.11	17.73	17	802	67	96	38766	418
Z380	Q4480	741017	717968	96.89	4411532	65.61	4385601	0.99	65.57	18.36	16	3802220	0.86	65.09	20.23	18	841	93	56	25931	440
Z397	Q4432	529224	512472	96.83	4411532	65.61	4358814	0.99	65.52	13.01	12	3261950	0.74	64.75	15.47	14	718	95	51	52718	381
Z442	Q4486	778441	755044	96.99	4411532	65.61	4383817	0.99	65.58	18.13	18	4011946	0.91	65.23	19.21	18	854	109	68	27715	460
Z462	Q4488	695820	670481	96.36	4411532	65.61	4370744	0.99	65.54	14.35	13	3510713	0.8	64.61	16.53	15	758	90	46	40788	395
Z4660	Q4430	687027	665612	96.88	4411532	65.61	4372565	0.99	65.53	15.1	15	3822101	0.87	65.16	16.48	16	832	74	94	38967	448
Z482	Q4471	754536	714764	94.73	4411532	65.61	4378813	0.99	65.55	15.06	15	3841679	0.87	65.18	16.4	16	810	70	81	32719	432
Z58	Q4481	761959	735272	96.5	4411532	65.61	4379932	0.99	65.56	16.4	16	3921690	0.89	65.16	17.66	17	848	63	70	31600	445
Z80	Q4426	773646	743931	96.16	4411532	65.61	4377663	0.99	65.56	17.01	17	4008556	0.91	65.21	18.06	17	861	122	90	33869	454
Z82	Q4440	1587359	1533932	96.63	4411532	65.61	4395544	1	65.59	37.36	37	4370889	0.99	65.53	37.54	37	966	193	98	15988	508
Z117	Q4489	930848	914767	98.27	4411532	65.61	4355831	0.99	65.58	24.07	23	4221092	0.96	65.37	24.65	24	753	103	83	55701	388
Z130	Q4467	665517	647902	97.35	4411532	65.61	4374488	0.99	65.57	16.28	16	3941151	0.89	65.35	17.41	17	1223	150	90	37044	656
Z135	Q4450	592645	574873	97	4411532	65.61	4367182	0.99	65.56	12.79	12	3372812	0.76	64.86	14.9	14	1050	112	80	44350	571
Z154	Q4493	635653	607599	95.59	4411532	65.61	4364081	0.99	65.55	12.42	12	3307635	0.75	64.7	14.67	14	681	23	50	47451	334
Z15	Q4473	1156667	1130421	97.73	4411532	65.61	4391567	1	65.58	29.52	29	4303404	0.98	65.42	30.01	29	945	195	85	19965	507
Z164	Q4425	765406	738901	96.54	4411532	65.61	4386311	0.99	65.57	16.72	16	4010682	0.91	65.3	17.76	17	498	51	31	25221	284
Z191	Q4433	782612	762132	97.38	4411532	65.61	4359641	0.99	65.56	17.82	17	4038513	0.92	65.26	18.77	18	710	120	64	51891	362
Z204	Q4443	853683	833154	97.6	4411532	65.61	4365451	0.99	65.57	20.75	20	4170211	0.95	65.34	21.46	21	2055	159	194	46081	1123
Z216	Q4462	570937	554393	97.1	4411532	65.61	4338042	0.98	65.53	13.85	13	3581575	0.81	65.1	15.58	15	610	62	49	73490	313
Z221	Q4427	712238	690235	96.91	4411532	65.61	4333426	0.98	65.52	15.91	15	3626208	0.82	64.79	17.98	17	640	53	43	78106	329
Z225	Q4452	554413	540563	97.5	4411532	65.61	4352287	0.99	65.57	14.42	14	3569360	0.81	65.29	16.18	15	629	86	55	59245	315
Z22816	Q4449	677541	643640	95	4411532	65.61	4385459	0.99	65.56	12.73	12	3457242	0.78	64.91	14.66	14	718	49	77	26073	379
Z229	Q4446	650441	636842	97.91	4411532	65.61	4349809	0.99	65.55	15.85	15	3857642	0.87	65.22	17.11	16	668	62	82	61723	338
Z340	Q4468	606911	598363	98.59	4411532	65.61	4351814	0.99	65.58	17.02	16	3789157	0.86	65.15	18.56	17	678	74	60	59718	336
Z381	Q4459	1011224	990251	97.93	4411532	65.61	4359489	0.99	65.59	25.32	24	4254078	0.96	65.42	25.79	25	790	103	83	52043	396
Z40	Q4475	887169	864921	97.49	4411532	65.61	4372519	0.99	65.58	23.22	22	4168832	0.94	65.34	24.04	22	1351	162	94	39013	736
Z413	Q4463	1138938	1115731	97.96	4411532	65.61	4370135	0.99	65.57	28.82	28	4287682	0.97	65.41	29.25	28	790	79	93	41397	401
Z424	Q4457	706327	694036	98.26	4411532	65.61	4354023	0.99	65.57	17.61	17	4006440	0.91	65.3	18.62	18	713	80	101	57509	370
Z437	Q4472	914332	889325	97.26	4411532	65.61	4354637	0.99	65.58	22.23	22	4174093	0.95	65.3	22.94	22	727	67	68	56895	362
Z467	Q4491	881083	845807	96	4411532	65.61	4381694	0.99	65.57	17.94	17	3946118	0.89	65.02	19.27	18	644	58	65	29838	347
Z498	Q4496	881047	856487	97.21	4411532	65.61	4371359	0.99	65.56	20.61	20	4155852	0.94	65.28	21.38	21	719	135	79	40173	384
Z54	Q4492	727445	703367	96.69	4411532	65.61	4383074	0.99	65.59	15.66	15	3762053	0.85	64.99	17.27	16	784	43	85	28458	396
Z63	Q4465	652885	631973	96.8	4411532	65.61	4342039	0.98	65.56	14.71	14	3666888	0.83	65	16.41	15	643	39	48	69493	330
Z71	Q4476	750496	717244	95.57	4411532	65.61	4379670	0.99	65.59	15.56	14	3534199	0.8	64.78	17.92	16	739	87	73	31862	359
Z98	Q4429	820787	786222	95.79	4411532	65.61	4347599	0.99	65.57	16.01	15	3808177	0.86	65	17.49	16	642	47	61	63933	330
