# Supplementary material for: Emergence of multi-drug-resistant Mycobacterium tuberculosis in Niger: A snapshot based on whole-genome sequencing
Source: PLoS Negl Trop Dis. 2022 May 25;16(5):e0010443. doi: 10.1371/journal.pntd.0010443 (PMC9132302; doi:10.1371/journal.pntd.0010443)
Supplement: S2 Table — (XLSX) [file pntd.0010443.s002.xlsx]

## Sheet: Sheet1
	Tb-profiler using online websit and mapping approach against reference Mycobacterium tuberculosis H37Rv genes											Bedaquiline-clofazimine (Using mapping approach against reference Mycobacterium tuberculosis H37Rv genes)
Strains	Drug-resistance	Isoniazid	Rifampicin	Ethambutol	Pyrazinamide	Streptomycin	Ethionamide	Fluoroquinolones	Amikacin	Capreomycin	Kanamycin	atpC	atpE	rv0678	rv1979c	rv2535c
Z259	pre-XDR	katG p.Ser315Thr (1.00)	rpoB p.Ser450Leu (1.00)	embB p.Met306Val (0.95)	pncA p.Trp68Arg (1.00)	gid p.Leu79Ser (1.00)		gyrB p.Ala504Val (1.00)
Z442	MDR	katG p.Ser315Thr (1.00)	rpoB p.Ser450Leu (1.00)	embB p.Met306Ile (1.00)
Z82	MDR	katG p.Ser315Thr (1.00)	rpoB p.Ser450Leu (1.00)	embB p.Met306Ile (1.00)	pncA c.-11A>G (0.89), pncA p.Tyr103Ser (0.16)	gid p.Leu79Ser (1.00)
Z161	MDR	katG p.Ser315Thr (1.00)	rpoB p.Asp435Tyr (1.00)	embB p.Pro446His (0.12)		gid p.Leu79Ser (1.00)
Z237	MDR	katG p.Ser315Thr (1.00)	rpoB p.Ser450Leu (1.00)		pncA p.Leu159Pro (0.11)	gid p.Leu79Ser (1.00)										D283G (Deleterious:-2.935)
Z203	MDR	katG p.Ser315Thr (1.00)	rpoB p.Leu452Pro (1.00)			gid p.Leu79Ser (0.95)
Z305	MDR	katG p.Ser315Thr (1.00)	rpoB p.Asp435Val (1.00)	embB p.Gln497Arg (1.00)
Z357	MDR	katG p.Ser315Thr (1.00)	rpoB p.His445Asp (1.00)			gid p.Leu79Ser (1.00)
Z380	MDR	katG p.Ser315Thr (1.00)	rpoB p.Ser450Leu (1.00)	embB p.Met306Ile (1.00)		gid p.Leu79Ser (1.00)	ethA c.878_878del (0.12)
Z397	MDR	katG p.Ser315Thr (1.00)	rpoB p.His445Asp (1.00)		pncA p.Pro62Ser (0.17)	gid p.Leu79Ser (1.00)
Z482	MDR	katG p.Ser315Thr (1.00)	rpoB p.Ser493Leu (1.00)	embB p.Met306Val (0.88)		gid p.Leu79Ser (1.00)
Z4660	MDR	katG p.Ser315Thr (1.00)	rpoB p.His445Tyr (1.00)	embB p.Met306Ile (1.00)		gid p.Leu79Ser (1.00)
Z54	MDR	katG p.Ser315Thr (1.00)	rpoB p.Ser450Leu (1.00)
Z117	MDR	katG p.Ser315Thr (1.00)	rpoB p.His445Gln (0.95), rpoB p.Leu430Pro (1.00)	embB p.Met306Ile (1.00)	pncA c.441_441del (1.00)	gid c.102_102del (1.00), rpsL p.Lys88Thr (1.00)									R473_V474insR (Neutral (-0.092)
Z381	MDR	ahpC c.-57C>T (1.00)	rpoB p.Ser450Leu (1.00)												R473_V474insR (Neutral (-0.092)
Z424	MDR	ahpC c.-57C>T (1.00), katG Chromosome:g.2153380_2154771del (1.00)	rpoB p.His445Gln (0.13), rpoB p.Ser450Phe (1.00)												R473_V474insR (Neutral (-0.092)
Z40	MDR	katG p.Ser315Thr (1.00)	rpoB p.Asp435Tyr (1.00)	embB p.Met306Val (1.00)	pncA p.Gln10Pro (0.44), pncA p.Cys14* (0.25), pncA p.Gly105Asp (0.44)	rpsL p.Lys43Arg (0.95)
Z413	MDR	katG p.Ser315Thr (1.00)	rpoB p.Ser450Leu (1.00)												R473_V474insR (Neutral (-0.092)
Z15	MDR	katG p.Ser315Thr (1.00)	rpoB p.Ser450Leu (1.00)	embB p.Met306Val (0.96)	pncA p.Thr76Pro (1.00)	rrs r.517c>t (0.22)
Z58	MDR	fabG1 c.-8T>C (1.00), katG p.Ser315Thr (1.00)	rpoB p.Val170Phe (1.00), rpoB p.Glu592Asp (0.18)		pncA p.Thr76Pro (1.00)	gid p.Leu79Ser (0.97)	fabG1 c.-8T>C (1.00)
Z216	MDR	katG p.Ser315Thr (1.00)	rpoB p.His445Leu (1.00)		pncA p.Val9Ala (1.00)	gid c.115_115del (1.00)									R473_V474insR (Neutral (-0.092)
Z437	Pre-MDR	fabG1 c.-15C>T (1.00)				gid c.102_102del (1.00)	fabG1 c.-15C>T (1.00)								R473_V474insR (Neutral (-0.092)
Z467	Pre-MDR	fabG1 c.-15C>T (1.00)		embB p.Ala313Val (1.00)			fabG1 c.-15C>T (1.00)			tlyA p.Asn236Lys (1.00)
Z340	Pre-MDR	katG p.Ser315Thr (1.00)		embB p.Asp1024Asn (0.19), embB p.Gln497Lys (0.67)		rpsL p.Lys43Arg (1.00)									R473_V474insR (Neutral (-0.092)
Z204	Pre-MDR	rpoB p.Ser431Gly (0.22)								tlyA c.114_114del (0.15)					L14R (Deleterious:-4.483) AND D286G (Neutral: -1.389)
Z98	Pre-MDR	katG p.Ser315Thr (1.00)		embB p.Met306Ile (1.00)	pncA Chromosome:g.2287938_2289331del (1.00)	gid c.102_102del (1.00), rpsL p.Lys88Thr (1.00)									R473_V474insR (Neutral (-0.092)
Z80	Pre-MDR	katG p.Ser315Thr (1.00)				gid p.Leu79Ser (1.00)
Z315	Pre-MDR	katG p.Ser315Thr (1.00)	rpoB p.Leu452Pro (1.00)			gid p.Leu79Ser (1.00)
Z462	Pre-MDR	katG p.Ser315Thr (1.00)	rpoB p.His445Tyr (1.00)			gid p.Leu79Ser (1.00)
Z130	Other				pncA p.Gly132Val (0.15)
Z209	Other	katG p.Ser315Thr (1.00)		embB p.Met306Val (1.00)		gid p.Leu79Ser (1.00)
Z229	Other							gyrA p.Gly88Cys (0.13)							R473_V474insR (Neutral (-0.092)
Z164	Other						ethA p.Arg463Ser (0.18)
Z498	Sensitive			embC p.Trp326Arg (0.09)
Z191	Other							gyrB p.Gly470Cys (0.12)							R473_V474insR (Neutral (-0.092)
Z154	Sensitive
Z225	Sensitive														R473_V474insR (Neutral (-0.092)
Z135	Sensitive
Z71	Sensitive
Z63	Sensitive														R473_V474insR (Neutral (-0.092)
Z22816	Sensitive
Z221	Sensitive														R473_V474insR (Neutral (-0.092)
