# Supplementary material for: Emergence of multi-drug-resistant Mycobacterium tuberculosis in Niger: A snapshot based on whole-genome sequencing
Source: PLoS Negl Trop Dis. 2022 May 25;16(5):e0010443. doi: 10.1371/journal.pntd.0010443 (PMC9132302; doi:10.1371/journal.pntd.0010443)
Supplement: S3 Table — (XLSX) [file pntd.0010443.s003.xlsx]

## Sheet: Sheet1
SampleID	Sublineages identification	sublineages name
Z130	3	Delhi-CAS
Z135	3	Delhi-CAS
Z54	4.1.2.1	Haarlem
Z71	4.1.2.1	Haarlem
Z154	4.1.2.1	Haarlem
Z237	4.1.3	Euro-American
Z209	4.1.3	Euro-American
Z203	4.1.3	Euro-American
Z161	4.1.3	Euro-American
Z259	4.1.3	Euro-American
Z305	4.1.3	Euro-American
Z315	4.1.3	Euro-American
Z442	4.1.3	Euro-American
Z482	4.1.3	Euro-American
Z4660	4.1.3	Euro-American
Z357	4.1.3	Euro-American
Z80	4.1.3	Euro-American
Z82	4.1.3	Euro-American
Z397	4.1.3	Euro-American
Z380	4.1.3	Euro-American
Z15	4.1.3	Euro-American
Z58	4.1.3	Euro-American
Z462	4.1.3	Euro-American
Z40	2.2.9	Beijing
Z413	4.6.2.2	Cameroon
Z63	4.6.2.2	Cameroon
Z191	4.6.2.2	Cameroon
Z381	4.6.2.2	Cameroon
Z424	4.6.2.2	Cameroon
Z98	4.6.2.2	Cameroon
Z117	4.6.2.2	Cameroon
Z221	4.6.2.2	Cameroon
Z229	4.6.2.2	Cameroon
Z437	4.6.2.2	Cameroon
Z216	4.6.2.2	Cameroon
Z340	4.6.2.2	Cameroon
Z225	4.6.2.2	Cameroon
Z467	4.6.5	Euro-American
Z498	4.6.4	Euro-American
Z22816	4.1	Euro-American
Z164	4.8	mainly T
Z204	1.1.1	EAI
