# Supplementary material for: Emergence of multi-drug-resistant Mycobacterium tuberculosis in Niger: A snapshot based on whole-genome sequencing
Source: PLoS Negl Trop Dis. 2022 May 25;16(5):e0010443. doi: 10.1371/journal.pntd.0010443 (PMC9132302; doi:10.1371/journal.pntd.0010443)
Supplement: S4 Table — (XLSX) [file pntd.0010443.s004.xlsx]

## Sheet: Sheet1
Countries	Niger (This study)	Angola	Botswana	Cape Verde	Comoros	Cameroon	Democratic Republic of Congo	Djibouti	Eritrea	Ethiopia	Equatorial Guinea TB	Gabon TB	Gambia TB	Ghana	Guinea TB	Guinea Bissau	Côte d'Ivoire	Kenya	Liberia	Mali	Malawi	Mozambique	Nigeria	Republic of the Congo	Rwanda	Senegal	Sierra Leone	Somalia	South Africa	Sudan	Swaziland	Tanzania	Togo	Uganda	Zimbabwe
Isolates	42	4	2	2	6	2	329	115	4	91	1	5	7	458	2	1	47	22	51	179	2324	38	56	139	7	1	18	27	3667	3	270	94	1	141	25
sublineage1	0	0	0	0	0	0	0	0	0	0	0	0	0	0	0	0	0	0	0	0	4	0	0	0	0	0	0	0	0	0	0	0	0	0	0
sublineage1.1	0	0	0	0	0	0	0	0	0	0	0	0	0	0	0	0	0	0	0	0	2	0	0	0	0	0	0	0	0	0	0	0	0	0	0
sublineage1.1.1	1	0	0	0	0	0	0	0	0	0	0	0	0	2	0	0	0	0	2	0	1	0	0	0	0	0	0	0	0	0	0	1	0	0	0
sublineage1.1.2	0	0	0	0	0	0	0	20	0	2	0	0	0	0	0	0	0	0	5	0	78	0	0	3	0	0	0	0	0	0	0	6	0	1	0
sublineage1.1.3	0	0	0	0	0	0	0	2	0	0	0	0	0	1	0	0	0	0	4	0	191	5	0	0	0	0	0	0	0	0	0	1	0	0	0
sublineage1.1.3.1	0	0	0	0	1	0	0	0	0	1	0	0	0	0	0	0	0	0	0	0	2	0	0	1	0	0	0	0	0	0	0	0	0	0	0
sublineage1.1.3.2	0	0	0	0	0	0	0	0	0	0	0	0	0	0	0	0	0	0	0	0	0	0	0	0	0	0	0	0	0	0	2	0	0	0	0
sublineage1.2.1.1	0	0	0	0	0	0	0	1	0	3	0	0	0	0	0	0	0	0	0	0	0	0	0	0	0	0	0	0	0	0	0	1	0	0	0
sublineage1.2.2	0	0	0	0	0	0	0	0	0	0	0	0	0	0	0	0	0	0	0	0	63	1	0	0	0	0	0	0	25	0	0	2	0	0	0
sublineage1.2.2.1	0	0	0	0	0	0	0	0	0	2	0	0	0	0	0	0	0	0	0	0	40	0	0	0	0	0	0	0	7	0	12	0	0	0	0
sublineage1.2.2.2	0	0	0	0	0	0	0	4	0	0	0	0	0	0	0	0	0	0	0	0	0	0	0	0	0	0	0	0	2	0	18	0	0	1	0
sublineage2	0	0	0	0	0	0	0	0	0	0	0	0	0	0	0	0	0	0	0	0	4	0	0	0	0	0	0	0	0	0	0	0	0	0	0
sublineage2.1	0	0	0	0	0	0	0	1	0	0	0	0	0	0	0	0	0	0	0	0	0	0	0	0	0	0	0	0	0	0	0	0	0	0	0
sublineage2.2	0	0	0	0	0	0	0	0	0	0	0	0	0	0	0	0	0	0	0	0	1	0	0	0	0	0	0	0	0	0	0	0	0	0	0
sublineage2.2.1	0	0	0	0	0	0	1	3	0	0	0	0	0	0	0	0	1	17	5	110	112	5	0	2	0	0	1	0	953	0	25	3	0	6	5
sublineage2.2.1.1	0	0	0	0	0	0	0	0	0	0	0	0	0	0	0	0	0	0	0	5	0	1	0	0	0	0	0	0	85	0	2	1	0	0	1
sublineage2.2.2	0	0	0	0	0	0	0	0	0	0	0	0	0	0	0	0	0	0	0	7	1	0	0	0	0	0	0	0	109	0	0	0	0	0	0
sublineage2.2.9	1	0	0	0	0	0	0	0	0	0	0	0	0	0	0	0	0	0	0	0	0	0	0	0	0	0	0	0	0	0	0	0	0	0	0
sublineage3	2	0	0	0	1	0	1	10	0	10	0	0	0	3	0	0	0	0	0	2	60	1	0	3	0	0	0	0	96	0	0	5	0	16	4
sublineage3.1	0	0	0	0	0	0	0	0	0	0	0	0	0	0	0	0	0	0	0	0	4	0	0	0	0	0	0	0	0	0	0	0	0	0	0
sublineage3.1.1	0	0	0	0	2	0	1	12	0	1	0	0	0	0	0	0	0	0	0	0	201	0	0	2	0	0	0	0	15	0	2	40	0	4	0
sublineage3.1.2	0	0	0	0	0	0	0	0	0	0	0	0	0	0	0	0	0	0	0	0	8	0	0	0	0	0	0	0	2	0	0	0	0	0	0
sublineage3.1.2.1	0	0	0	0	0	0	0	0	0	0	0	0	0	0	0	0	0	0	0	0	0	0	0	0	0	0	0	0	0	0	0	0	0	12	0
sublineage4	0	0	0	0	0	0	1	0	0	0	0	0	0	0	0	0	0	0	0	0	8	0	0	0	0	0	0	0	0	0	1	0	0	1	0
sublineage4.1	1	0	0	0	0	0	0	0	0	0	0	0	0	2	0	0	0	0	8	2	1	0	4	0	0	0	0	0	0	0	0	0	0	0	0
sublineage4.1.1	0	0	0	0	0	0	1	0	0	0	0	0	0	0	0	0	0	0	0	0	1	0	0	0	0	0	0	0	8	0	0	0	0	0	0
sublineage4.1.1.1	0	0	0	0	0	0	4	2	0	0	0	0	0	0	0	0	0	0	0	0	2	0	0	4	0	0	0	0	57	0	11	0	0	0	0
sublineage4.1.1.2	0	0	0	0	0	0	0	0	0	0	0	0	0	0	0	0	0	0	0	0	0	0	0	0	0	0	0	0	5	0	0	0	0	0	0
sublineage4.1.1.3	0	0	0	0	0	0	3	2	0	0	0	0	0	0	0	0	0	0	5	0	53	1	0	2	0	0	0	0	133	0	42	0	0	10	6
sublineage4.1.2	0	0	0	0	0	0	10	0	0	0	0	0	0	0	0	0	0	0	1	0	80	0	0	2	0	0	0	0	342	0	6	0	0	0	0
sublineage4.1.2.1	3	0	0	1	1	2	2	12	1	6	0	0	0	1	1	0	5	0	5	2	24	0	4	5	0	0	0	3	60	0	14	2	0	0	0
sublineage4.1.3	18	0	0	0	0	0	0	0	0	0	0	0	0	0	0	0	21	0	0	9	0	0	0	3	0	0	0	0	0	0	0	0	0	0	0
sublineage4.1.4	0	0	0	0	0	0	0	0	0	0	0	0	0	0	0	0	0	0	0	0	0	0	0	0	0	0	0	0	0	0	1	0	0	0	0
sublineage4.2	0	0	0	0	0	0	0	1	0	0	0	0	0	0	0	0	0	0	0	0	0	0	0	0	0	0	0	0	0	0	0	0	0	0	0
sublineage4.2.1	0	0	0	0	0	0	0	0	0	1	0	0	0	0	0	0	0	0	0	0	1	0	0	0	0	0	0	0	0	0	0	0	0	0	0
sublineage4.2.1.1	0	0	0	0	0	0	0	0	0	0	0	0	0	0	0	0	0	0	0	0	0	0	0	4	0	0	0	0	0	0	0	0	0	0	0
sublineage4.2.2.1	0	0	0	0	0	0	0	1	0	0	0	0	0	0	0	0	0	0	0	0	0	0	1	3	0	0	0	0	0	0	0	0	0	0	0
sublineage4.2.2.2	0	0	0	0	0	0	0	24	0	3	0	0	0	0	0	0	0	0	0	0	0	0	0	1	0	0	0	0	0	0	0	0	0	0	0
sublineage4.2.2	0	0	0	0	0	0	0	0	0	0	0	0	0	0	0	0	0	0	0	2	7	0	0	0	0	0	0	0	2	0	0	13	0	3	0
sublineage4.3	0	0	0	0	0	0	0	1	0	0	0	0	0	4	0	0	0	0	0	0	33	0	0	0	0	0	0	0	0	0	0	0	0	0	0
sublineage4.3.1	0	0	0	0	0	0	0	0	0	0	0	0	0	1	0	0	0	1	0	1	0	0	0	0	0	0	0	0	0	0	0	0	0	0	0
sublineage4.3.2	0	1	0	0	0	0	27	0	0	0	0	0	0	1	0	1	0	0	1	0	0	0	0	1	0	0	0	0	109	0	2	0	0	0	0
sublineage4.3.2.1	0	0	0	0	0	0	0	0	0	0	0	0	0	0	0	0	0	0	0	0	12	0	0	0	0	0	0	0	882	0	31	0	0	0	0
sublineage4.3.3	0	1	0	0	0	0	37	0	0	2	0	1	0	3	1	0	1	2	2	0	45	1	1	15	0	0	10	2	120	0	7	5	0	4	1
sublineage4.3.4	0	1	0	0	0	0	0	0	0	0	0	0	0	0	0	0	0	0	1	0	0	0	0	0	0	0	0	0	0	0	0	0	0	0	0
sublineage4.3.4.1	0	0	0	1	0	0	34	0	0	0	0	2	2	0	0	0	0	0	4	1	82	0	0	2	0	0	2	0	4	0	0	0	0	0	0
sublineage4.3.4.2	0	0	0	0	0	0	43	1	0	0	0	2	1	0	0	0	0	1	1	0	17	0	3	5	0	0	2	0	5	0	0	1	0	8	0
sublineage4.3.4.2.1	0	0	0	0	1	0	9	0	0	0	0	0	0	0	0	0	0	1	0	0	942	20	0	2	6	0	0	0	109	1	17	9	0	11	3
sublineage4.4	0	0	0	0	0	0	0	0	0	0	0	0	0	0	0	0	0	0	0	0	4	0	0	0	0	0	0	0	0	0	0	0	0	0	0
sublineage4.4.1	0	0	0	0	0	0	0	0	0	0	0	0	0	0	0	0	0	0	0	0	2	0	0	0	0	0	0	0	0	0	0	0	0	0	0
sublineage4.4.1.1	0	0	0	0	0	0	2	1	0	0	0	0	0	0	0	0	0	0	0	0	25	1	0	5	0	0	0	0	235	0	50	0	0	10	0
sublineage4.4.1.1.1	0	0	0	0	0	0	0	0	0	0	0	0	0	0	0	0	0	0	0	0	1	0	0	0	0	0	0	0	136	0	4	0	0	0	1
sublineage4.4.1.2	0	0	0	0	0	0	1	0	0	0	0	0	0	0	0	0	0	0	0	0	11	0	0	0	0	0	0	0	1	0	0	0	0	0	0
sublineage4.4.2	0	0	0	0	0	0	0	0	0	0	0	0	0	0	0	0	0	0	0	14	0	0	0	0	0	0	0	0	2	0	0	0	0	0	0
sublineage4.5	0	0	0	0	0	0	0	0	0	0	0	0	0	0	0	0	0	0	0	20	1	0	0	4	0	0	0	0	1	0	0	0	0	0	0
sublineage4.6	0	0	0	0	0	0	1	4	3	4	0	0	0	5	0	0	0	0	0	0	1	0	6	1	0	0	0	20	0	2	0	0	0	0	0
sublineage4.6.1	0	0	0	0	0	0	1	0	0	0	0	0	0	0	0	0	0	0	0	0	2	0	0	0	0	0	0	0	0	0	0	1	0	0	0
sublineage4.6.1.1	0	0	0	0	0	0	0	0	0	0	0	0	0	0	0	0	0	0	0	0	17	0	0	8	0	0	0	1	0	0	0	0	0	19	0
sublineage4.6.1.2	0	0	0	0	0	0	63	0	0	0	0	0	0	0	0	0	0	0	0	0	13	0	0	14	1	0	0	0	0	0	0	1	0	25	0
sublineage4.6.2	0	0	0	0	0	0	0	0	0	0	0	0	0	0	0	0	0	0	0	0	1	0	0	0	0	0	0	0	0	0	0	0	0	0	0
sublineage4.6.2.2	13	0	0	0	0	0	5	0	0	0	1	0	0	15	0	0	16	0	3	0	3	0	28	3	0	0	0	0	0	0	0	0	0	0	0
sublineage4.6.3	0	0	0	0	0	0	0	0	0	5	0	0	0	0	0	0	0	0	0	0	0	0	0	0	0	0	0	0	0	0	0	0	0	0	0
sublineage4.6.4	1	0	0	0	0	0	1	0	0	0	0	0	0	0	0	0	1	0	0	0	0	0	0	0	0	0	0	0	0	0	0	0	0	0	0
sublineage4.6.5	1	0	0	0	0	0	0	8	0	0	0	0	0	0	0	0	0	0	0	0	0	0	1	0	0	0	0	0	0	0	0	0	0	0	0
sublineage4.7	0	0	0	0	0	0	42	0	0	0	0	0	0	0	0	0	0	0	1	0	9	1	0	26	0	0	0	0	8	0	4	0	1	2	0
sublineage4.8	1	1	2	0	0	0	4	2	0	4	0	0	0	3	0	0	0	0	3	0	38	0	0	3	0	0	0	0	72	0	3	1	0	5	2
sublineage4.8.1	0	0	0	0	0	0	0	0	0	0	0	0	0	0	0	0	0	0	0	0	2	0	0	0	0	0	0	0	48	0	10	0	0	0	0
sublineage4.9	0	0	0	0	0	0	20	1	0	0	0	0	0	1	0	0	0	0	0	0	107	1	0	2	0	0	0	0	31	0	4	0	0	3	0
sublineage4.9.1	0	0	0	0	0	0	0	0	0	0	0	0	0	0	0	0	0	0	0	0	0	0	0	0	0	0	0	0	2	0	2	0	0	0	2
sublineage5	0	0	0	0	0	0	0	0	0	0	0	0	0	84	0	0	0	0	0	0	0	0	7	0	0	0	0	0	0	0	0	0	0	0	0
sublineage5.1	0	0	0	0	0	0	0	0	0	0	0	0	0	18	0	0	0	0	0	0	0	0	0	0	0	0	3	0	0	0	0	0	0	0	0
sublineage5.1.1	0	0	0	0	0	0	0	0	0	0	0	0	0	84	0	0	0	0	0	0	0	0	0	1	0	0	0	0	0	0	0	0	0	0	0
sublineage5.1.2	0	0	0	0	0	0	0	0	0	0	0	0	0	13	0	0	0	0	0	0	0	0	0	0	0	0	0	0	0	0	0	0	0	0	0
sublineage5.1.3	0	0	0	0	0	0	0	0	0	0	0	0	0	7	0	0	0	0	0	0	0	0	0	0	0	0	0	0	0	0	0	0	0	0	0
sublineage5.1.4	0	0	0	0	0	0	0	0	0	0	0	0	0	30	0	0	1	0	0	0	0	0	0	1	0	0	0	0	0	0	0	0	0	0	0
sublineage5.1.5	0	0	0	0	0	0	0	0	0	0	0	0	0	11	0	0	0	0	0	0	0	0	0	0	0	0	0	0	0	0	0	0	0	0	0
sublineage5.2	0	0	0	0	0	0	15	0	0	0	0	0	0	2	0	0	0	0	0	0	0	0	0	6	0	0	0	0	0	0	0	0	0	0	0
sublineage6	0	0	0	0	0	0	0	0	0	0	0	0	0	155	0	0	0	0	0	1	0	0	0	0	0	0	0	0	0	0	0	0	0	0	0
sublineage6.1.1	0	0	0	0	0	0	0	0	0	0	0	0	2	4	0	0	0	0	0	0	0	0	0	1	0	1	0	0	0	0	0	0	0	0	0
sublineage6.1.2	0	0	0	0	0	0	0	0	0	0	0	0	1	0	0	0	0	0	0	0	0	0	0	0	0	0	0	0	0	0	0	0	0	0	0
sublineage6.1.3	0	0	0	0	0	0	0	0	0	0	0	0	1	0	0	0	0	0	0	0	0	0	0	0	0	0	0	0	0	0	0	0	0	0	0
sublineage6.2.1	0	0	0	0	0	0	0	0	0	0	0	0	0	1	0	0	0	0	0	1	0	0	0	0	0	0	0	0	0	0	0	0	0	0	0
sublineage6.2.3	0	0	0	0	0	0	0	0	0	0	0	0	0	1	0	0	1	0	0	0	0	0	0	0	0	0	0	0	0	0	0	0	0	0	0
sublineage6.3.1	0	0	0	0	0	0	0	0	0	0	0	0	0	1	0	0	0	0	0	2	0	0	0	0	0	0	0	0	0	0	0	0	0	0	0
sublineage7	0	0	0	0	0	0	0	1	0	46	0	0	0	0	0	0	0	0	0	0	1	0	0	0	0	0	0	0	0	0	0	0	0	0	0
sublineage9	0	0	0	0	0	0		1	0	0	0	0	0	0	0	0	0	0	0	0	0	0	0	0	0	0	0	1	0	0	0	0	0	0	0
sublineageBOV	0	0	0	0	0	0	0	0	0	1	0	0	0	5	0	0	0	0	0	0	6	0	1	1	0	0	0	0	1	0	0	1	0	0	0
M.caprae	0	0	0	0	0	0	0	0	0	0	0	0	0	0	0	0	0	0	0	0	0	0	0	3	0	0	0	0	0	0	0	0	0	0	0
