# Supplementary material for: Emergence of multi-drug-resistant Mycobacterium tuberculosis in Niger: A snapshot based on whole-genome sequencing
Source: PLoS Negl Trop Dis. 2022 May 25;16(5):e0010443. doi: 10.1371/journal.pntd.0010443 (PMC9132302; doi:10.1371/journal.pntd.0010443)
Supplement: S6 Table — (XLSX) [file pntd.0010443.s006.xlsx]

## Sheet: Sheet1
Countries	Niger (This study)	Angola	Botswana	Cape Verde	Comoros	Cameroon	Democratic Republic of Congo	Djibouti	Eritrea	Ethiopia	Equatorial Guinea TB	Gabon	Gambia	Ghana	Guinea	Guinea Bissau	Côte d'Ivoire	Kenya	Liberia	Mali	Malawi	Mozambique	Nigeria	Republic of the Congo	Rwanda	Senegal	Sierra Leone	Somalia	South Africa	Sudan	Swaziland	Tanzania	Togo	Uganda	Zimbabwe
sublineage L4.6.2.2 isolates	13	0	0	0	0	0	5	0	0	0	0	0	0	15	0	0	16	0	3	0	3	0	29	3	0	0	0	0	0	0	0	0	0	0	0
Drug resistant	2	0	0	0	0	0	0	0	0	0	0	0	0	2	0	0	2	0	0	0	0	0	2	0	0	0	0	0	0	0	0	0	0	0	0
MDR	5	0	0	0	0	0	5	0	0	0	0	0	0	0	0	0	0	0	1	0	0	0	10	0	0	0	0	0	0	0	0	0	0	0	0
Pre-MDR	3	0	0	0	0	0	0	0	0	0	0	0	0	0	0	0	0	0	0	0	0	0	0	0	0	0	0	0	0	0	0	0	0	0	0
Pre-XDR	0	0	0	0	0	0	0	0	0	0	0	0	0	0	0	0	0	0	0	0	0	0	0	0	0	0	0	0	0	0	0	0	0	0	0
XDR	0	0	0	0	0	0	0	0	0	0	0	0	0	0	0	0	0	0	0	0	0	0	0	0	0	0	0	0	0	0	0	0	0	0	0			A
Sensitive	3	0	0	0	0	0	0	0	0	0	0	0	0	13	0	0	14	0	2	0	3	0	17	3	0	0	0	0	0	0	0	0	0	0	0
